# Supplementary material for: Systemic Inflammation Indices, Chemokines, and Metabolic Markers in Perimenopausal Women
Source: Nutrients. 2025 Sep 6;17(17):2885. doi: 10.3390/nu17172885 (PMC12430069; doi:10.3390/nu17172885)
Supplement: Supplementary file 1 [file nutrients-17-02885-s001.zip]

Archive with 1 entries (1 files):
- nutrients-3835868-supplementary.pdf
